# Supplementary material for: Overconfidence in ability to discern cancer misinformation: a conceptual replication and extension
Source: Hum Commun Res. 2025 Jul 14;52(1):66–75. doi: 10.1093/hcr/hqaf017 (PMC12757683; doi:10.1093/hcr/hqaf017)
Supplement: hqaf017_Supplementary_Data [file hqaf017_supplementary_data.zip]

Archive with 1 entries (1 files):
- SM (v3) formatted.docx
